# Supplementary material for: A 3D Attitude Estimation Method Based on Attitude Angular Partial Feedback for Polarization-Based Integrated Navigation System
Source: Sensors (Basel). 2022 Jan 18;22(3):710. doi: 10.3390/s22030710 (PMC8840561; doi:10.3390/s22030710)
Supplement: Supplementary file 1 [file sensors-22-00710-s001.zip]

Archive with 1 entries (1 files):
- sensors-1495709-Supplementary file updated.pdf
